# Supplementary material for: Association between Gene Polymorphisms of Vitamin D Receptor and Gestational Diabetes Mellitus: A Systematic Review and Meta-Analysis
Source: Int J Environ Res Public Health. 2020 Dec 29;18(1):205. doi: 10.3390/ijerph18010205 (PMC7794905; doi:10.3390/ijerph18010205)
Supplement: Supplementary file 1 [file ijerph-18-00205-s001.zip]

Archive with 3 entries (2 files):
- ijerph-1040959 - Supplementary/ijerph-1040959/
- ijerph-1040959 - Supplementary/ijerph-1040959/Supplementary 1.pdf
- ijerph-1040959 - Supplementary/ijerph-1040959/Supplementary 2.docx
